# Supplementary material for: High migratory propensity constitutes a single stock of an exploited cutlassfish species in the Northwest Pacific: A microsatellite approach
Source: PLoS One. 2022 Mar 17;17(3):e0265548. doi: 10.1371/journal.pone.0265548 (PMC8929604; doi:10.1371/journal.pone.0265548)
Supplement: S3 Table — (XLSX) [file pone.0265548.s005.xlsx]

## Sheet: 工作表1
Sample ID	TJK-2		TJK-7		TJK-8		TJK-9		TJK-10		TJK-14		TJK-17		TJK-18		TJK-20		TJK-21
DL09-1901	154	154	168	176	171	181	153	162	162	176	77	90	85	89	133	163	72	79	163	184
DL09-1902	146	195	140	164	192	206	142	158	162	181	96	117	79	85	112	142	72	72	160	163
DL09-1903	146	183	164	168	176	203	151	166	153	162	81	96	77	83	124	134	68	72	154	163
DL09-1904	156	196	147	162	184	218	152	152	164	184	83	92	79	85	124	156	68	72	163	187
DL09-1905	155	172	144	153	165	185	149	173	165	176	81	115	79	85	120	140	72	79	148	148
DL09-1906	187	197	160	166	185	193	149	149	156	170	83	88	79	91	123	130	75	87	157	166
DL09-1907	197	217	153	153	170	177	161	166	149	170	87	92	79	102	124	148	70	79	160	163
DL09-1908	197	206	162	162	175	175	142	193	147	185	87	113	87	95	125	133	68	114	190	190
DL09-1909	144	184	156	168	173	175	149	151	172	174	81	94	91	91	129	139	72	81	157	160
DL09-1910	168	184	140	166	173	188	140	148	160	178	88	92	79	96	142	142	77	81	160	163
DL09-1911	164	164	138	147	171	179	184	211	171	189	92	92	85	95	142	151	75	79	154	166
DL09-1912	144	155	142	166	187	192	137	154	156	168	86	86	85	91	119	166	66	74	166	166
DL09-1913	160	160	140	162	175	194	140	156	170	189	90	107	89	95	114	156	68	72	160	166
DL09-1914	166	204	151	201	173	188	147	151	160	174	77	92	79	89	129	150	77	81	154	163
DL09-1915	144	218	147	171	174	183	137	154	162	185	81	107	73	81	118	132	68	75	166	184
DL09-1916	155	191	145	175	169	169	148	152	158	169	90	90	85	95	120	147	72	79	157	160
DL10-1904	181	183	152	166	170	178	151	175	160	170	101	109	79	93	112	129	68	77	148	148
DL10-1907	180	210	149	166	173	183	149	194	155	155	83	91	79	91	126	156	72	79	157	160
DL10-1908	178	258	142	201	179	185	150	154	155	164	83	92	79	91	119	123	75	81	160	166
DL10-1911	146	166	153	201	179	183	149	154	164	179	94	132	81	91	110	110	75	79	157	169
DL10-1913	210	229	144	170	175	185	137	150	170	178	84	90	79	85	132	147	75	104	157	169
DL10-1915	144	166	144	158	168	168	157	173	142	178	79	86	79	85	136	136	66	96	157	166
DL10-1916	185	202	142	164	160	175	142	150	166	203	81	88	79	87	119	137	70	79	151	166
DL10-1919	185	204	158	166	168	186	148	152	164	178	81	88	79	83	129	139	70	75	160	163
DL10-1921	189	235	149	170	175	194	144	149	189	203	81	89	79	83	137	172	68	72	157	166
DL10-1923	144	176	142	177	180	194	142	187	153	158	79	88	89	89	110	128	70	70	154	163
DL10-1925	144	221	147	154	170	179	139	142	166	170	83	96	81	88	119	137	72	72	157	175
DL10-1927	144	219	142	164	170	179	148	148	166	179	81	101	79	87	120	169	68	72	157	175
DL10-1928	168	242	162	166	169	173	148	148	160	174	83	96	81	81	124	136	74	87	157	169
DL10-1930	146	168	149	168	170	185	149	164	160	160	92	92	85	89	133	174	72	79	163	166
ZH01-1902	197	206	149	161	170	208	149	165	166	181	91	91	87	87	126	132	73	79	160	163
ZH01-1904	200	200	147	159	180	189	152	154	166	178	77	81	79	85	130	138	68	68	178	196
ZH01-1905	206	221	155	162	179	198	139	139	163	172	75	81	77	89	146	160	64	70	160	160
ZH01-1908	193	210	135	157	185	185	142	200	159	170	108	108	79	85	N/A	N/A	68	92	157	166
ZH01-1909	187	187	160	160	167	177	149	176	158	182	83	106	83	89	125	146	72	79	160	178
ZH01-1910	185	219	153	157	169	181	148	148	159	174	83	91	81	85	131	169	75	88	169	172
ZH01-1917	181	215	170	176	169	178	148	148	187	191	97	125	79	85	129	148	73	81	160	169
ZH01-1918	191	244	135	162	187	187	144	210	170	182	77	97	91	91	133	142	75	100	154	176
ZH01-1919	144	202	157	162	179	210	152	155	149	155	97	110	79	79	135	135	72	77	163	169
ZH01-1922	200	246	135	161	179	194	151	185	157	164	94	94	81	89	125	133	70	79	163	166
ZH01-1925	147	176	151	157	164	187	152	177	149	158	98	102	79	102	129	176	75	79	157	169
ZH01-1926	154	181	135	142	172	181	149	169	157	178	79	89	85	89	125	135	72	79	160	175
ZH01-1928	193	217	137	178	185	185	145	174	149	209	79	89	83	91	129	129	72	85	154	154
ZH01-1930	177	181	153	166	170	178	151	159	158	158	85	102	79	85	125	132	77	81	154	163
ZH01-1932	204	220	144	170	168	194	141	146	155	172	79	83	79	89	126	126	72	79	157	160
ZH12-1801	179	181	140	166	178	193	165	213	178	178	81	85	81	93	110	137	68	75	166	172
ZH12-1813	N/A	N/A	140	155	170	190	144	170	N/A	N/A	81	113	83	91	125	132	72	89	157	169
ZH12-1814	181	194	159	178	168	179	142	151	170	180	77	115	79	83	132	132	70	75	169	195
ZH12-1815	178	178	157	184	170	183	149	157	166	176	95	102	85	102	124	124	73	79	157	163
ZH12-1820	146	243	142	144	170	189	156	161	163	180	91	96	89	89	123	133	72	77	154	166
ZH12-1823	144	238	142	168	169	173	150	207	162	172	79	92	87	91	125	132	70	96	160	172
ZH12-1826	187	208	108	155	168	177	150	154	157	176	90	98	79	85	120	132	67	96	157	166
ZH12-1827	185	219	174	178	170	185	145	149	155	172	79	98	79	89	118	125	68	72	157	169
ZH12-1828	174	195	147	155	171	183	147	153	160	174	95	95	79	89	132	132	75	79	157	181
ZH12-1830	146	160	159	159	170	183	150	170	160	189	83	89	81	89	124	133	72	77	157	169
ZH12-1835	153	202	155	155	168	185	146	151	166	187	87	110	85	89	124	133	72	72	157	163
ZH10-1806	192	192	135	164	168	204	135	151	157	174	94	100	79	89	127	127	66	77	160	178
ZH10-1808	185	189	142	166	170	183	142	151	155	166	89	97	81	91	125	132	72	72	160	166
ZH10-1814	187	210	151	166	169	173	155	174	166	186	83	87	87	87	125	144	72	83	157	169
ZH10-1815	191	191	159	170	170	175	149	152	166	184	87	106	79	89	118	118	75	79	163	187
QD11-1901	189	200	140	151	180	201	150	171	178	217	79	115	87	99	119	160	72	79	160	169
QD11-1902	179	194	137	155	185	185	139	151	187	187	83	102	89	89	122	157	70	77	167	178
QD11-1903	154	187	159	166	170	196	148	148	155	166	83	106	87	94	117	125	79	94	154	169
QD11-1905	208	229	137	153	170	212	151	154	168	178	85	115	79	89	129	139	68	79	154	196
QD11-1908	196	198	137	153	181	194	151	153	178	189	89	115	83	89	139	147	73	73	154	169
QD11-1909	217	217	139	160	203	203	149	155	164	168	81	112	79	81	128	154	72	79	160	184
QD11-1912	166	204	147	178	175	179	150	153	153	170	83	89	81	85	122	128	72	72	154	154
QD10-1803	183	195	137	164	172	191	148	151	172	176	79	83	81	87	140	185	68	68	160	163
QD10-1804	144	202	164	164	175	182	145	157	176	201	96	102	85	94	120	128	68	79	163	166
QD10-1809	144	168	164	182	170	179	144	157	160	184	83	94	79	89	127	150	66	72	160	163
QD10-1813	181	202	149	157	175	189	139	142	168	195	94	104	77	94	125	129	68	77	157	172
QD10-1815	179	198	135	172	170	175	155	186	160	178	85	98	79	86	125	140	70	79	151	160
QD10-1820	179	232	151	153	173	177	139	195	166	166	83	113	79	92	110	146	74	79	154	160
QD10-1822	154	185	155	164	170	179	151	158	176	176	83	115	91	99	127	136	85	104	154	157
QD10-1823	168	236	149	180	146	179	146	217	170	176	85	90	81	89	124	140	72	81	157	163
QD10-1825	176	180	142	153	160	174	145	165	162	180	91	121	85	87	124	124	70	74	151	160
QD10-1826	208	242	146	183	177	181	149	165	166	211	94	106	79	93	140	155	73	73	157	166
QD10-1828	187	198	144	147	179	189	N/A	N/A	166	205	79	83	83	89	119	157	72	72	157	172
QD10-1829	219	219	137	147	164	177	152	159	182	182	87	98	79	89	124	129	70	72	166	184
QD10-1830	166	238	137	166	169	185	148	158	170	184	77	77	79	83	130	150	72	85	157	169
QD10-1833	212	242	139	166	175	177	151	151	170	174	83	94	79	85	128	155	72	79	158	158
QD10-1840	185	244	137	139	173	173	148	152	178	189	94	94	89	89	128	160	72	91	154	166
QD10-1842	195	202	178	192	181	191	151	187	151	178	81	88	91	93	116	116	72	79	157	172
QD10-1845	144	194	139	142	166	176	134	134	162	168	85	91	83	87	120	154	81	114	154	160
QD10-1873	144	181	131	153	170	175	N/A	N/A	133	140	106	119	73	75	125	147	70	83	157	184
QD10-1884	202	202	149	160	177	185	143	153	166	178	83	105	85	91	128	139	70	75	157	166
QD10-1896	144	166	135	153	170	175	N/A	N/A	122	133	94	108	69	73	125	136	68	82	160	181
QD10-18109	144	154	127	155	170	175	151	158	133	137	98	106	69	77	160	160	72	80	181	181
QD10-18110	144	196	149	172	173	173	156	189	172	197	79	83	87	87	130	147	72	76	154	160
QD10-18120	144	166	127	133	170	175	149	159	122	133	94	98	69	87	125	134	70	70	175	181
KTKJ10-1901	183	217	135	172	166	172	143	145	166	178	92	119	79	89	120	154	68	73	155	155
KTKJ10-1905	149	204	142	162	177	185	151	159	170	189	85	85	92	92	131	150	75	79	163	178
KTKJ10-1916	208	208	144	182	170	196	168	215	162	176	92	98	79	85	124	133	69	73	172	175
KTKJ10-1917	198	215	153	172	187	216	147	158	164	168	81	89	83	102	140	160	73	77	160	160
KTKJ10-1918	180	214	137	157	175	190	144	151	168	193	77	94	79	87	114	120	75	85	169	184
KTKJ10-1920	144	223	135	153	179	193	155	160	162	166	83	96	79	87	130	160	68	77	169	190
KTKJ10-1927	155	174	147	178	168	181	N/A	N/A	N/A	N/A	104	110	79	91	129	148	70	70	160	166
KTKJ10-1931	199	208	170	185	173	173	151	174	181	189	83	94	83	103	133	162	73	77	163	172
KTKJ10-1939	176	189	142	149	179	183	152	154	172	176	79	127	89	95	135	164	77	77	166	169
KTKJ10-1946	168	187	147	157	171	175	139	150	160	160	83	98	87	87	128	128	68	75	157	181
KTKJ10-1951	147	172	153	166	166	185	145	155	181	181	81	119	85	89	135	144	70	77	157	157
KTKJ10-1954	174	174	157	186	177	183	162	162	166	189	83	87	87	87	144	186	68	77	157	199
KTKJ11-1909	148	215	142	166	183	183	148	151	149	220	90	95	79	89	122	139	72	77	181	201
KTKJ11-1910	146	187	139	151	173	175	142	149	170	174	83	117	89	89	152	156	68	85	154	160
KTKJ11-1911	206	223	137	151	173	175	137	138	168	168	83	89	79	85	112	133	66	75	157	184
KTKJ11-1913	176	204	137	158	160	185	134	145	174	176	85	100	79	87	124	130	68	102	160	184
KTKJ11-1914	202	240	164	166	175	206	160	235	168	193	85	119	83	89	139	181	72	72	160	160
KTKJ11-1915	185	246	157	162	187	202	162	162	160	160	74	92	79	89	160	160	64	77	163	196
KTKJ11-1916	146	179	151	157	171	179	143	170	170	178	79	92	79	94	131	140	70	75	172	172
KTKJ11-1917	187	210	151	164	187	210	142	153	162	178	92	98	79	94	127	134	72	77	157	190
KTKJ11-1918	168	174	137	157	187	196	150	161	157	185	90	98	85	91	125	147	75	87	166	169
KTKJ11-1919	183	191	166	166	170	198	146	151	174	180	81	117	79	85	134	148	72	72	154	163
KTKJ05-1901	189	198	142	144	177	193	142	149	149	178	79	83	79	79	123	160	72	87	157	163
KTKJ05-1902	168	197	144	166	179	198	134	143	180	201	83	96	83	94	130	185	68	73	157	175
KTKJ05-1911	168	202	135	160	N/A	N/A	145	145	162	172	85	101	77	81	128	138	70	77	157	166
KTKJ07-1908	195	204	144	155	175	201	139	148	170	170	83	125	83	85	124	164	68	68	163	181
KTKJ07-1927	204	222	135	151	186	207	139	142	147	157	79	87	81	93	N/A	N/A	66	73	178	178
KTKJ09-1901	146	189	166	166	170	177	142	150	166	188	81	94	79	89	152	174	75	102	166	169
KTKJ09-1925	159	168	137	137	171	171	N/A	N/A	153	176	94	94	87	95	N/A	N/A	64	64	181	181
KTKJ10-1906	162	196	144	170	189	193	144	144	166	178	79	106	79	94	133	157	72	79	157	181
KL08-1802	181	181	147	195	175	181	148	150	180	187	73	134	87	91	124	124	75	77	163	175
KL08-1803	174	185	164	185	172	179	151	158	160	191	83	93	79	87	122	132	72	72	160	187
KL08-1804	212	212	155	164	177	185	144	167	162	178	83	108	83	87	128	128	72	72	169	169
KL08-1805	164	187	142	144	175	181	162	208	170	187	83	87	85	93	112	131	75	75	151	157
KL08-1806	176	176	139	162	181	222	146	151	160	191	89	91	85	99	135	191	77	104	157	169
KL08-1807	189	197	149	166	173	187	144	211	153	153	79	83	89	89	114	123	72	77	154	157
KL08-1808	181	208	149	151	166	179	N/A	N/A	170	174	83	92	79	85	108	135	73	79	160	160
KL08-1809	147	178	156	178	166	177	139	145	162	174	83	119	79	89	138	138	71	75	157	172
KL08-1810	176	189	137	164	173	173	145	148	164	172	79	94	79	85	135	149	72	79	157	163
KL08-1811	144	144	144	144	175	191	132	140	162	191	87	87	79	89	116	128	72	77	172	193
KL08-1812	144	225	137	158	179	181	150	158	151	162	89	106	81	85	122	122	77	98	175	181
KL08-1813	175	206	142	160	196	216	142	144	170	230	77	111	81	91	128	138	68	77	155	155
KL08-1820	N/A	N/A	142	207	177	179	151	154	164	170	100	108	83	83	132	140	88	110	154	175
KL08-1821	219	253	149	207	177	191	149	172	166	178	83	106	87	97	119	136	74	77	163	199
KL08-1826	181	206	160	164	187	187	145	151	168	174	96	121	79	81	112	131	68	72	163	166
KL08-1827	159	168	144	149	181	196	142	142	174	217	98	109	79	91	129	138	70	81	160	184
KL08-1828	168	200	142	142	170	185	147	160	164	170	86	96	83	87	120	133	72	114	163	166
KL08-1829	200	217	142	160	168	183	172	178	159	184	79	98	81	89	126	136	74	74	178	178
KL08-1830	187	195	149	155	171	216	142	151	165	170	81	92	85	93	119	127	70	81	154	160
KL08-1831	202	225	147	189	173	177	141	147	166	172	79	108	77	79	118	122	68	79	151	154
KL08-1832	166	206	142	170	181	183	143	143	164	185	79	96	79	97	112	116	75	79	166	166
KL08-1833	168	181	160	160	179	216	142	145	162	176	81	85	89	89	127	187	76	79	166	166
KL08-1834	168	202	147	164	166	196	N/A	N/A	164	201	81	98	81	91	112	182	72	75	160	169
KL08-1835	155	178	135	138	185	202	140	140	168	174	77	85	83	91	118	122	70	70	172	172
KL08-1836	145	223	137	166	175	181	151	203	189	195	79	99	79	89	130	133	68	74	166	187
KL08-1837	168	193	151	156	175	198	158	158	174	174	83	83	79	81	132	146	72	79	160	190
KL08-1838	172	206	137	149	176	192	173	173	172	178	100	108	79	91	129	158	77	79	157	163
KL08-1839	215	215	149	164	172	175	154	163	162	172	72	102	102	107	138	170	72	74	166	172
KL08-1840	202	202	147	153	170	177	153	153	162	168	83	131	92	97	135	135	70	77	163	169
KL08-1841	176	204	140	160	164	187	140	168	170	180	81	93	79	79	110	121	72	79	160	166
